# Supplementary material for: β-Cyclocitral Does Not Contribute to Singlet Oxygen-Signalling in Algae, but May Down-Regulate Chlorophyll Synthesis
Source: Plants (Basel). 2022 Aug 19;11(16):2155. doi: 10.3390/plants11162155 (PMC9415740; doi:10.3390/plants11162155)
Supplement: Supplementary file 1 [file plants-11-02155-s001.zip]

Archive with 2 entries (2 files):
- plants-1777948-supplementary.pdf
- Supplemental Table S1.xlsx
